# Supplementary material for: Identification of Key Candidate Genes for Beak Length Phenotype by Whole-Genome Resequencing in Geese
Source: Front Vet Sci. 2022 Mar 15;9:847481. doi: 10.3389/fvets.2022.847481 (PMC8964941; doi:10.3389/fvets.2022.847481)
Supplement: Supplementary Table S1 — Summary of all detected significant SNP loci that associated with beak length trait. The red backgroud showed the SNPs above the genome-wide level. [file Table_1.XLSX]

## Sheet: sheet1
Table S1. Summary of all detected significant SNP loci that associated with beak length trait.
Comosome	Position	SNPs	P Value	Allele (major/minor)	Variant Annotation	Candidate Genes
4	12190020	4_12190020	8.08538e-08	T/C	Intron	TBC1D14
4	12190210	4_12190210	8.50171e-08	G/C	Intron	TBC1D14
4	12190370	4_12190370	7.46135e-08	G/A	Intron	TBC1D14
4	12190591	4_12190591	8.61549e-08	A/G	Intron	TBC1D14
4	12190670	4_12190670	8.61549e-08	C/T	Intron	TBC1D14
4	12190830	4_12190830	7.99719e-08	G/A	Intron	TBC1D14
4	12191225	4_12191225	3.36025e-08	A/T	Intron	TBC1D14
4	12191299	4_12191299	6.14955e-08	G/T	Intron	TBC1D14
4	12191306	4_12191306	6.14955e-08	C/T	Intron	TBC1D14
4	12191314	4_12191314	6.14955e-08	C/T	Intron	TBC1D14
4	12191684	4_12191684	4.84432e-08	A/C	Intron	TBC1D14
4	12191778	4_12191778	4.55311e-08	T/C	Intron	TBC1D14
4	12192143	4_12192143	7.36607e-08	T/C	Intron	TBC1D14
4	12192157	4_12192157	7.36607e-08	G/T	Intron	TBC1D14
4	14995546	4_14995546	5.71266e-08	G/A	Upstream	BOD1L1
4	14996009	4_14996009	5.48891e-09	A/C	Upstream	BOD1L1
4	14999304	4_14999304	1.48133e-08	T/A	Upstream	BOD1L1
4	14999566	4_14999566	6.64733e-09	A/G	Intron	BOD1L1
4	14999580	4_14999580	1.85657e-08	G/A	Intron	BOD1L1
4	14999637	4_14999637	6.64733e-09	G/A	Intron	BOD1L1
4	14999759	4_14999759	6.64733e-09	T/C	Intron	BOD1L1
4	15000334	4_15000334	5.20508e-08	T/C	Intron	BOD1L1
4	15000337	4_15000337	5.80815e-08	A/T	Intron	BOD1L1
4	15000545	4_15000545	6.1185e-09	A/C	Intron	BOD1L1
4	15000691	4_15000691	6.31085e-08	A/G	Synonymous	BOD1L1
4	15001477	4_15001477	6.36523e-08	T/G	Intron	BOD1L1
4	15004893	4_15004893	6.36523e-08	T/C	Intron	BOD1L1
4	15046371	4_15046371	7.03847e-08	C/T	Intergenic	-
4	15086024	4_15086024	8.46895e-08	G/A	Intergenic	-
4	15123796	4_15123796	7.21878e-08	A/G	Intergenic	-
4	15137829	4_15137829	7.21878e-08	G/C	Intergenic	-
4	15139177	4_15139177	7.12914e-08	C/T	Intergenic	-
4	15144409	4_15144409	7.21878e-08	C/T	Intergenic	-
4	15146666	4_15146666	8.3372e-09	G/A	Intergenic	-
4	15146826	4_15146826	1.93742e-08	A/C	Intergenic	-
4	15146909	4_15146909	7.12914e-08	T/C	Intergenic	-
4	15146980	4_15146980	3.61789e-08	T/C	Intergenic	-
4	15150975	4_15150975	7.21878e-08	G/A	Intergenic	-
4	15151045	4_15151045	7.21878e-08	C/T	Intergenic	-
4	15155681	4_15155681	7.12914e-08	G/T	Intergenic	-
4	15155852	4_15155852	7.21878e-08	G/A	Intergenic	-
4	15157771	4_15157771	7.12914e-08	G/A	Intergenic	-
4	15167506	4_15167506	8.00719e-08	G/C	Intergenic	-
4	15167527	4_15167527	8.00719e-08	A/G	Intergenic	-
4	15167545	4_15167545	8.00719e-08	C/T	Intergenic	-
4	15173587	4_15173587	7.21878e-08	C/T	Intergenic	-
4	15183906	4_15183906	4.65859e-08	C/T	Intergenic	-
4	15186530	4_15186530	7.28468e-08	T/C	Intergenic	-
4	15201019	4_15201019	7.21878e-08	G/A	Intergenic	-
4	15203173	4_15203173	2.47101e-08	C/T	Intergenic	-
4	15204379	4_15204379	4.89668e-08	A/G	Intergenic	-
4	15205678	4_15205678	1.01083e-08	C/A	Intergenic	-
4	15210332	4_15210332	8.25096e-08	T/A	Intergenic	-
4	15212290	4_15212290	8.40877e-08	G/T	Intergenic	-
4	15215120	4_15215120	8.17958e-08	G/A	Intergenic	-
4	15223966	4_15223966	6.15294e-08	C/T	Intergenic	-
4	15228264	4_15228264	8.46159e-08	T/C	Intergenic	-
4	15229319	4_15229319	2.93607e-08	A/C	Intergenic	-
4	15230064	4_15230064	8.65031e-08	C/T	Intergenic	-
4	15230342	4_15230342	8.65031e-08	T/A	Intergenic	-
4	15239023	4_15239023	7.36016e-08	G/C	Intergenic	-
4	15242736	4_15242736	7.36016e-08	G/C	Intergenic	-
4	15242954	4_15242954	7.36016e-08	C/T	Intergenic	-
4	15243471	4_15243471	7.36016e-08	G/A	Intergenic	-
4	15243472	4_15243472	7.36016e-08	A/T	Intergenic	-
4	15243830	4_15243830	7.36016e-08	G/T	Intergenic	-
4	15243890	4_15243890	7.36016e-08	G/T	Intergenic	-
4	15244148	4_15244148	7.36016e-08	G/A	Intergenic	-
4	15245194	4_15245194	3.85157e-08	G/A	Intergenic	-
4	15245283	4_15245283	7.36016e-08	G/A	Intergenic	-
4	15245997	4_15245997	2.53835e-08	G/A	Intergenic	-
4	15246490	4_15246490	7.36016e-08	G/A	Intergenic	-
4	15247616	4_15247616	7.36016e-08	G/C	Intergenic	-
4	15248411	4_15248411	5.38613e-08	G/A	Intergenic	-
4	15248800	4_15248800	7.36016e-08	T/C	Intergenic	-
4	15248848	4_15248848	7.36016e-08	A/G	Intergenic	-
4	15249732	4_15249732	3.85157e-08	T/C	Intergenic	-
4	15258953	4_15258953	6.21449e-08	G/A	Intergenic	-
4	15262885	4_15262885	3.85157e-08	G/A	Intergenic	-
4	15274195	4_15274195	3.85157e-08	T/G	Intergenic	-
4	15274544	4_15274544	8.26798e-08	C/T	Intergenic	-
4	15274703	4_15274703	7.36016e-08	A/G	Intergenic	-
4	15275543	4_15275543	5.36821e-08	A/G	Intergenic	-
4	15282331	4_15282331	7.36016e-08	C/T	Intergenic	-
4	15285035	4_15285035	7.36016e-08	G/A	Intergenic	-
4	15285053	4_15285053	7.36016e-08	A/C	Intergenic	-
4	15285327	4_15285327	7.36016e-08	C/T	Intergenic	-
4	15301344	4_15301344	3.83242e-08	G/A	Intergenic	-
4	15304786	4_15304786	3.83242e-08	T/C	Intergenic	-
4	15317109	4_15317109	2.52122e-08	C/T	Intergenic	-
4	15324733	4_15324733	5.12139e-08	G/A	Intergenic	-
4	15331562	4_15331562	2.33216e-08	A/G	Intergenic	-
4	15336902	4_15336902	4.00765e-08	G/T	Intergenic	-
4	15347593	4_15347593	3.58043e-08	A/T	Intergenic	-
4	15348605	4_15348605	1.00469e-08	C/T	Intergenic	-
4	15348795	4_15348795	1.20972e-08	T/C	Intergenic	-
4	15357636	4_15357636	1.27493e-08	G/A	Intergenic	-
4	15974599	4_15974599	4.24756e-08	C/T	Intergenic	-
4	15974705	4_15974705	4.24756e-08	G/A	Intergenic	-
4	15983935	4_15983935	3.99143e-09	G/A	Intergenic	TAPT1
4	16423147	4_16423147	5.63494e-08	A/G	Intergenic	-
4	16441748	4_16441748	5.90708e-09	G/A	Intergenic	-
4	16445056	4_16445056	2.95338e-09	G/A	Intergenic	-
4	16445296	4_16445296	4.92925e-09	T/A	Intergenic	-
4	16445297	4_16445297	6.34507e-09	C/T	Intergenic	-
4	16445854	4_16445854	4.52049e-08	C/A	Intergenic	-
4	16445995	4_16445995	7.82838e-09	G/A	Intergenic	-
4	16446003	4_16446003	7.82838e-09	A/C	Intergenic	-
4	16446557	4_16446557	4.3913e-08	G/A	Intergenic	-
4	16446915	4_16446915	5.74424e-09	G/A	Intergenic	-
4	16447440	4_16447440	8.27043e-09	T/A	Intergenic	-
4	16449855	4_16449855	6.46436e-09	G/C	Intergenic	-
4	16450023	4_16450023	6.37672e-09	C/A	Intergenic	-
4	16450244	4_16450244	8.20937e-09	C/T	Intergenic	-
4	16450615	4_16450615	2.33684e-08	C/T	Intergenic	-
4	16451337	4_16451337	5.78299e-09	A/G	Intergenic	-
4	16451948	4_16451948	1.09571e-08	C/T	Intergenic	-
4	16475470	4_16475470	3.09291e-08	C/T	Intergenic	-
4	16475619	4_16475619	3.15129e-08	A/T	Intergenic	-
4	16475667	4_16475667	3.67969e-08	T/C	Intergenic	-
4	16475678	4_16475678	4.55814e-08	G/T	Intergenic	-
4	16475872	4_16475872	2.94564e-08	A/G	Intergenic	-
4	16476498	4_16476498	6.79046e-08	C/T	Intergenic	-
4	16477086	4_16477086	6.78888e-08	A/G	Intergenic	-
4	16482436	4_16482436	6.33829e-08	A/C	Intergenic	-
4	16484321	4_16484321	2.15233e-08	C/T	Intergenic	-
4	16577672	4_16577672	6.75123e-09	G/T	Upstream	NCAPG
4	16577985	4_16577985	5.22054e-09	A/G	Upstream	NCAPG
4	16578024	4_16578024	8.59906e-09	T/C	Upstream	NCAPG
4	16578131	4_16578131	5.84651e-09	T/C	Upstream	NCAPG
4	16578243	4_16578243	8.33655e-09	A/C	Upstream	NCAPG
4	16578277	4_16578277	8.80514e-09	C/T	Upstream	NCAPG
4	16578316	4_16578316	2.29747e-08	A/C	Upstream	NCAPG
4	16745991	4_16745991	8.26724e-08	T/A	Intergenic	-
4	18952727	4_18952727	3.57526e-08	G/A	Intergenic	-
4	18952801	4_18952801	1.02104e-08	T/C	Intergenic	-
4	18952856	4_18952856	1.04546e-08	G/C	Intergenic	-
4	18955348	4_18955348	4.20111e-08	C/T	Intergenic	-
4	18955601	4_18955601	4.00195e-08	A/G	Intergenic	-
4	18957086	4_18957086	4.33466e-10	T/A	Intergenic	DHX15
4	18957231	4_18957231	5.57304e-10	A/G	Intergenic	DHX15
4	18960090	4_18960090	8.92057e-09	G/A	Intergenic	DHX15
4	19108634	4_19108634	3.88576e-09	G/A	Intron	CCDC149
4	19115564	4_19115564	5.29689e-12	C/T	Upstream	CCDC149
4	19115596	4_19115596	7.44576e-12	T/C	Upstream	CCDC149
4	19116225	4_19116225	5.22919e-08	A/G	Upstream	CCDC149
4	19117354	4_19117354	3.66823e-09	A/G	Upstream	CCDC149
4	19121505	4_19121505	3.89051e-12	G/T	Intergenic	CCDC149
4	19121824	4_19121824	1.5839e-09	A/G	Intergenic	CCDC149
4	19124482	4_19124482	1.41856e-08	C/G	Intergenic	CCDC149
4	19124549	4_19124549	1.39774e-08	G/A	Intergenic	CCDC149
4	19125529	4_19125529	2.70584e-08	G/T	Intergenic	-
4	19134585	4_19134585	2.06895e-09	A/G	Intergenic	LGI2
4	19134771	4_19134771	8.53283e-10	A/G	Intergenic	LGI2
4	19135882	4_19135882	3.20386e-09	A/T	Intergenic	LGI2
4	19137951	4_19137951	8.54852e-08	T/C	Upstream	LGI2
4	19138017	4_19138017	1.3291e-11	T/A	Upstream	LGI2
4	19138118	4_19138118	7.00632e-08	A/C	Upstream	LGI2
4	19138502	4_19138502	4.15164e-08	A/C	Upstream	LGI2
4	19139076	4_19139076	6.10498e-08	T/C	Upstream	LGI2
4	19139211	4_19139211	7.4238e-08	G/A	Upstream	LGI2
4	19139231	4_19139231	7.02839e-08	T/C	Upstream	LGI2
4	19139341	4_19139341	7.02839e-08	G/A	Upstream	LGI2
4	19140629	4_19140629	4.63572e-08	A/T	Upstream	LGI2
4	19145360	4_19145360	4.44625e-08	A/G	Intron	LGI2
4	19149283	4_19149283	1.74185e-10	A/G	Intron	LGI2
4	19149430	4_19149430	8.39143e-11	T/C	Intron	LGI2
4	19150091	4_19150091	5.55918e-10	C/T	Intron	LGI2
4	19150098	4_19150098	5.55918e-10	A/G	Intron	LGI2
4	19155667	4_19155667	4.96604e-08	C/T	Intron	LGI2
4	19155769	4_19155769	4.41381e-08	C/T	Intron	LGI2
4	19157994	4_19157994	5.35464e-09	A/G	Upstream	LGI2
4	19158002	4_19158002	3.86202e-09	G/A	Upstream	LGI2
4	19160006	4_19160006	7.91306e-10	C/A	Upstream	LGI2
4	19162352	4_19162352	1.77808e-11	G/A	Upstream	LGI2
4	19162397	4_19162397	7.02867e-11	C/G	Upstream	LGI2
4	19164656	4_19164656	3.17875e-08	C/T	Intergenic	LGI2
4	19165746	4_19165746	1.03019e-09	A/G	Intergenic	LGI2
4	19166083	4_19166083	5.42824e-11	T/G	Intergenic	LGI2
4	19166102	4_19166102	5.18137e-09	T/C	Intergenic	LGI2
4	19166158	4_19166158	1.71539e-09	G/A	Intergenic	LGI2
4	19166557	4_19166557	8.36568e-11	T/G	Intergenic	LGI2
4	19166770	4_19166770	2.89983e-10	A/G	Intergenic	LGI2
4	19176335	4_19176335	6.13128e-08	G/C	Upstream	SEPSECS
4	19177265	4_19177265	2.57516e-10	C/T	UTR	SEPSECS
4	19177427	4_19177427	6.09653e-10	T/C	UTR	SEPSECS
4	19178068	4_19178068	1.84171e-09	C/A	UTR	SEPSECS
4	19178071	4_19178071	1.16209e-09	G/A	UTR	SEPSECS
4	19179060	4_19179060	5.78104e-09	G/A	UTR	SEPSECS
4	19179072	4_19179072	6.27423e-09	G/A	UTR	SEPSECS
4	19179134	4_19179134	6.89041e-10	A/G	UTR	SEPSECS
4	19179255	4_19179255	1.99292e-09	G/C	UTR	SEPSECS
4	19179351	4_19179351	7.17615e-09	G/A	UTR	SEPSECS
4	19180040	4_19180040	5.76954e-10	T/G	Missense	SEPSECS
4	19181666	4_19181666	4.7827e-10	T/C	Intron	SEPSECS
4	19181913	4_19181913	6.86576e-10	A/T	Intron	SEPSECS
4	19181967	4_19181967	3.10676e-10	C/T	Intron	SEPSECS
4	19182087	4_19182087	3.02588e-10	T/A	Intron	SEPSECS
4	19182183	4_19182183	6.72735e-10	G/C	Intron	SEPSECS
4	19183064	4_19183064	1.01057e-09	A/G	Intron	SEPSECS
4	19183481	4_19183481	9.21616e-10	G/A	Intron	SEPSECS
4	19190667	4_19190667	7.85084e-10	G/A	Intron	SEPSECS
4	19203675	4_19203675	1.18286e-09	C/G	Upstream	SEPSECS
4	19206949	4_19206949	1.06789e-09	G/A	Upstream	SEPSECS
4	19207506	4_19207506	4.78973e-09	T/C	Upstream	SEPSECS
4	19209326	4_19209326	6.77466e-08	A/G	Intron	SEPSECS
4	19209341	4_19209341	5.51103e-08	T/A	Intron	SEPSECS
4	19229745	4_19229745	7.30455e-09	A/G	Downstream	ZCCHC4
4	19229919	4_19229919	1.10184e-08	C/G	Downstream	ZCCHC4
4	19246235	4_19246235	2.84751e-10	G/A	Intron	ANAPC4
4	19246383	4_19246383	4.19862e-09	T/C	Intron	ANAPC4
4	19289093	4_19289093	9.90309e-11	A/G	Intergenic	-
4	19290055	4_19290055	8.52451e-08	T/C	Intergenic	Slc34a2
4	19291403	4_19291403	7.53559e-10	T/C	Intergenic	Slc34a2
4	19292835	4_19292835	1.49855e-08	A/T	Intergenic	Slc34a2
4	19292869	4_19292869	1.60363e-08	A/G	Intergenic	Slc34a2
4	19292939	4_19292939	1.74554e-08	T/C	Intergenic	Slc34a2
4	19294090	4_19294090	4.03591e-10	G/A	Intergenic	Slc34a2
4	19294546	4_19294546	3.8035e-10	G/C	Intergenic	Slc34a2
4	19294723	4_19294723	2.36799e-10	T/C	Upstream	Slc34a2
4	19297473	4_19297473	6.5849e-10	G/A	Upstream	Slc34a2
4	19297635	4_19297635	1.10295e-09	G/A	Upstream	Slc34a2
4	19302368	4_19302368	5.91417e-08	C/T	Intron	Slc34a2
4	19304230	4_19304230	3.10784e-08	G/A	Intron	Slc34a2
4	19307010	4_19307010	3.33024e-08	T/G	Intron	Slc34a2
4	19401510	4_19401510	2.46892e-09	T/G	Intergenic	-
4	19401591	4_19401591	2.20731e-09	C/T	Intergenic	-
4	19404633	4_19404633	3.87664e-09	C/T	Intergenic	-
4	19404666	4_19404666	2.39708e-09	T/G	Intergenic	-
4	24684592	4_24684592	4.05168e-08	G/A	Intergenic	Rbm47
4	24685663	4_24685663	7.27337e-08	A/C	Intergenic	Rbm47
4	24693149	4_24693149	5.32133e-08	A/G	Intergenic	-
Note: The red backgroud showed the SNPs above the genome-wide level.
